# Supplementary material for: Sex-Specific Accumulated Oxygen Deficit During Short- and Middle-Distance Swimming Performance in Competitive Youth Athletes
Source: Sports Med Open. 2023 Jun 25;9:49. doi: 10.1186/s40798-023-00594-4 (PMC10290977; doi:10.1186/s40798-023-00594-4)
Supplement: Supplementary file 1 — Additional file 1. Preliminar overview of dataset. [file 40798_2023_594_MOESM1_ESM.xlsx]

## Sheet: AOD
Sexes	Participants	Incremental Step Test										V̇O2max		vV̇O2max	Age	Height	Body	Lean	Body Fat	Trials															Regression Origin						V̇O2Baseline Incremental		V̇O2 - Estimate						V̇O2 Demand
		Stages						Intensity (2º and 6º stages)									Mass	Mass		Time (s)			Time (min)			Velocity (m∙s-1)						Velocity (m∙min-1)											mL∙kg-1∙min-1			mL∙kg-1∙s-1			(mL∙kg-1)
		2º (s)	V̇O2	%V̇O2max	6º (s)	V̇O2	%V̇O2max	m∙s-1	%vV̇O2max	m∙s-1	%vV̇O2max	mL∙min-1	mL∙kg-1∙min-1	m∙s-1	Years	Meters	kg	kg	%	50m	100m	200m	50m	100m	200m	v50m	%vV̇O2max	v100m	%vV̇O2max	v200m	%vV̇O2max	50m	100m	200m	R2	R	R2 adj.	SEE	Coef. Ang	Intercept-Y	mL∙kg-1∙min-1	mL∙s-1	50m	100m	200m	50m	100m	200m	50m
Male	1	219	37.4452	74.8215	182	48.0774	96.0664	1.14155	83.325	1.37363	100.265	4143.81	50.046	1.37	22	184	82.8	71.9	9.45652	26	62	144	0.433333	1.03333	2.4	1.8	131.387	1.6	116.788	1.39	101.46	108	96	83.4	0.99767	0.99969	0.99708	0.01369	0.38011	14.18	14.18	0.236333	55.2319	50.6706	45.8812	0.920531	0.844509	0.764686	23.9338
	2	248	44.9572	77.2725	219	52.5025	90.2414	1.00806	88.3065	1.14155	100	4427.5	58.18	1.14155	17	185	76.1	65.4	10.2497	34	75	175	0.566667	1.25	2.91667	1.4	122.64	1.33	116.508	1.14	99.864	84	79.8	68.4	0.99832	0.99916	0.9979	0.01524	0.55636	12.26	12.26	0.204333	58.9942	56.6575	50.315	0.983237	0.944292	0.838584	33.4301
	3	217	42.4653	76.4453	178	58.6734	105.623	1.16279	83.7209	1.38889	100	3877.38	55.5499	1.38889	17	178	69.8	57.2	14.3266	30	61	149	0.5	1.01667	2.48333	1.66	119.52	1.63	117.36	1.34	96.48	99.6	97.8	80.4	0.98526	0.99486	0.98158	0.04297	0.48798	16.56	16.56	0.276	65.1628	64.2844	55.7936	1.08605	1.07141	0.929893	32.5814
	4	254	41.5674	64.3893	210	60.5824	93.8442	0.984252	78.248	1.19048	94.6429	3440.85	64.5564	1.25786	15	165	53.3	46.7	8.81801	34	71	147	0.566667	1.18333	2.45	1.47	116.865	1.35	107.325	1.36	108.12	88.2	81	81.6	0.99301	0.99857	0.99126	0.03087	0.41868	19.79	19.79	0.329833	56.7176	53.7031	53.9543	0.945293	0.895051	0.899238	32.14
	5	236	36.1485	55.1922	192	60.3175	92.0939	1.05932	81.3559	1.30208	100	4702.59	65.4957	1.30208	18	190	71.8	59.97	12.3955	24	63	161	0.4	1.05	2.68333	2	153.6	1.58	121.344	1.24	95.232	120	94.8	74.4	0.97633	0.99235	0.97041	0.05163	0.41061	18.1	18.1	0.301667	67.3732	57.0258	48.6494	1.12289	0.95043	0.810823	26.9493
	6	256	33.3828	59.759	199	47.2947	84.663	0.976562	77.7344	1.25628	100	3714.85	55.8624	1.25628	15	183	66.5	51.8	17.1254	29	70	163	0.483333	1.16667	2.71667	1.7	135.32	1.4	111.44	1.22	97.112	102	84	73.2	0.99701	0.99904	0.99627	0.01606	0.48511	6.8	6.8	0.113333	56.2812	47.5492	42.3101	0.93802	0.792487	0.705168	27.2026
	7	257	37.0777	58.6928	197	58.8142	93.1009	0.972763	71.0117	1.26904	92.6396	4434.71	63.1725	1.36986	17	179	70.2	57.8	11.5936	32	67	160	0.533333	1.11667	2.66667	1.56	113.88	1.49	108.77	1.25	91.25	93.6	89.4	75	0.99208	0.99711	0.9901	0.03035	0.58925	6.06	6.06	0.101	61.2138	58.739	50.2538	1.02023	0.978983	0.837563	32.6474
	8	256	37.0651	63.1268	213	49.5616	84.4099	0.976562	77.1484	1.17371	92.723	4174.66	58.7153	1.26582	16	172	71.1	58.2	12.931	30	76	174	0.5	1.26667	2.9	1.66	131.14	1.31	103.49	1.14	90.06	99.6	78.6	68.4	0.99507	0.99845	0.99384	0.0225	0.46869	11.07	11.07	0.1845	57.7515	47.909	43.1284	0.962525	0.798484	0.718807	28.8758
	9	240	48.3827	75.1319	195	61.2818	95.1626	1.04167	81.25	1.28205	100	3876.7	64.397	1.28205	17	175	60.2	52.99	8.65449	30	64	145	0.5	1.06667	2.41667	1.6	124.8	1.56	121.68	1.37	106.86	96	93.6	82.2	0.99812	0.99952	0.99765	0.01696	0.63597	10.2	10.2	0.17	71.2531	69.7268	62.4767	1.18755	1.16211	1.04128	35.6266
	10	238	32.2995	62.6362	195	44.8144	86.9055	1.04167	81.25	1.28205	100	3681.88	51.5669	1.28205	15	184	71.4	57.2	16.6667	29	66	157	0.483333	1.1	2.61667	1.72	134.16	1.51	117.78	1.27	99.06	103.2	90.6	76.2	0.99587	0.99895	0.99484	0.01987	0.46776	10.53	10.53	0.1755	58.8028	52.9091	46.1733	0.980047	0.881818	0.769555	28.4214
	Mean	242.1	39.0791	66.7468	198	54.192	92.2111	1.03652	80.3351	1.26598	98.027	4047.49	58.7542	1.29165	16.9	179.5	69.32	57.916	12.2218	29.8	67.5	157.5	0.496667	1.125	2.625	1.657	128.331	1.476	114.249	1.272	98.5498	99.42	88.56	76.32	0.992874	0.99777	0.991093	0.026014	0.490052	12.555	12.555	0.20925	60.8782	55.9175	49.8936	1.01464	0.931958	0.83156	30.1808
	SD	14.9328	5.12614	8.32083	13.0043	6.38807	6.29626	0.0685934	4.65311	0.0804948	3.28249	397.127	5.54704	0.0727197	2.079	7.32196	8.0973	7.0267	3.07332	3.15524	5.31769	11.2965	0.0525874	0.0886281	0.188275	0.169184	11.5536	0.119648	6.15417	0.0912627	5.90505	10.1511	7.17886	5.47576	0.00701912	0.00238208	0.00877407	0.012846	0.0816519	4.58278	4.58278	0.0763797	5.33595	7.04026	6.18877	0.0889325	0.117338	0.103146	3.63677
	Coeff Variation	6.16803	13.1173	12.4663	6.56781	11.7878	6.82809	6.61766	5.79212	6.35832	3.34856	9.81168	9.44109	5.63001	12.3017	4.07909	11.681	12.1326	25.1463	10.5881	7.87805	7.17239	10.5881	7.87805	7.17239	10.2103	9.00293	8.10621	5.38665	7.17474	5.99195	10.2103	8.10621	7.17474	0.706949	0.238741	0.885292	49.3812	16.6619	36.5016	36.5016	36.5016	8.76495	12.5904	12.4039	8.76495	12.5904	12.4039	12.05
Female	11	268	29.3593	46.5411	223	47.8683	75.882	0.674847	55	1.10429	90	3135.2	63.0825	1.22699	14	152	49.7	33.7	28.9738	35	74	152	0.583333	1.23333	2.53333	1.4	114.1	1.35	110.025	1.29	105.135	84	81	77.4	0.99829	0.99985	0.99786	0.01524	0.54734	10.2	10.2	0.17	56.1766	54.5345	52.5641	0.936276	0.908909	0.876069	32.7697
	12	262	31.1063	49.548	208	55.6472	88.6383	0.68323	55	1.11801	90	3226.9	62.7802	1.24224	14	165	51.4	38.8	20.9859	30	66	161	0.5	1.1	2.68333	1.66	133.63	1.51	121.555	1.24	99.82	99.6	90.6	74.4	0.99485	0.99954	0.99356	0.02884	0.59421	11.6	11.6	0.193333	70.7833	65.4354	55.8092	1.17972	1.09059	0.930154	35.3917
	13	265	39.4544	62.6957	200	62.0915	98.6678	0.68323	52.5404	1.11801	85.9752	3769.5	62.9299	1.30039	24	167	59.9	42.5	24.1908	35	73	175	0.583333	1.21667	2.91667	1.42	109.198	1.36	104.584	1.14	87.666	85.2	81.6	68.4	0.99754	0.99991	0.99693	0.02154	0.60414	14.46	14.46	0.241	65.9327	63.7578	55.7832	1.09888	1.06263	0.92972	38.4608
	14	264	33.9012	71.0164	215	46.5584	97.5307	0.68323	61.1111	1.11801	100	2596.9	47.7371	1.11801	15	161	54.4	41	21.3235	32	71	161	0.533333	1.18333	2.68333	1.5	134.167	1.4	125.222	1.24	110.911	90	84	74.4	0.99968	0.998	0.9996	0.00656	0.5382	10.53	10.53	0.1755	58.968	55.7388	50.5721	0.9828	0.92898	0.842868	31.4496
	15	288	27.2154	55.1566	222	43.1786	87.5087	0.6875	55	1.125	90	2827.3	49.3421	1.25	15	156	57.3	40.2	26.7365	31	71	160	0.516667	1.18333	2.66667	1.61	128.8	1.4	112	1.25	100	96.6	84	75	0.99238	0.99911	0.99048	0.02637	0.37162	12.77	12.77	0.212833	48.6685	43.9861	40.6415	0.811142	0.733101	0.677358	25.1454
	16	281	29.8508	56.6548	215	44.5324	84.5194	0.68323	55	1.11801	90	2998	52.6889	1.24224	14	173	56.9	45.5	15.5384	32	67	160	0.533333	1.11667	2.66667	1.56	125.58	1.49	119.945	1.25	100.625	93.6	89.4	75	0.99815	0.99901	0.99769	0.01452	0.39398	15.33	15.33	0.2555	52.2065	50.5518	44.8785	0.870109	0.84253	0.747975	27.8435
	17	266	40.0959	63.6321	216	57.2709	90.889	0.617978	55	1.01124	90	3163.2	63.012	1.1236	14	158	50.2	35.5	25.498	34	76	179	0.566667	1.26667	2.98333	1.51	134.39	1.31	116.59	1.1	97.9	90.6	78.6	66	0.99933	0.99816	0.99916	0.01263	0.66028	15.53	15.53	0.258833	75.3514	67.428	59.1085	1.25586	1.1238	0.985141	42.6991
	18	288	30.1877	65.0445	237	41.7141	89.8801	0.639535	57.75	1.04651	94.5	3151.3	46.4109	1.10742	16	171	67.9	48.9	24.4477	33	69	172	0.55	1.15	2.86667	1.51	136.353	1.44	130.032	1.09	98.427	90.6	86.4	65.4	0.99818	0.99846	0.99773	0.01473	0.3642	16.65	16.65	0.2775	49.6465	48.1169	40.4687	0.827442	0.801948	0.674478	27.3056
	19	289	34.5396	61.5206	231	52.9578	94.3265	0.6875	55	1.125	90	3020.5	56.1431	1.25	15	162	53.8	41.2	19.145	33	67	153	0.55	1.11667	2.55	1.51	120.8	1.49	119.2	1.3	104	90.6	89.4	78	0.99824	0.99974	0.99781	0.01657	0.57577	11.82	11.82	0.197	63.9848	63.2938	56.7301	1.06641	1.0549	0.945501	35.1916
	20	267	38.3356	67.9777	222	53.359	94.6176	0.658683	55	1.07784	90	2402.4	56.3944	1.1976	14	151	42.6	30.2	25.6338	33	76	167	0.55	1.26667	2.78333	1.51	126.085	1.36	113.56	1.19	99.365	90.6	81.6	71.4	0.99835	0.9986	0.99794	0.01754	0.7257	7.2	7.2	0.12	72.9484	66.4171	59.015	1.21581	1.10695	0.983583	40.1216
	Mean	273.8	33.4046	59.9788	218.9	50.5178	90.246	0.669896	55.6401	1.09619	91.0475	3029.12	56.0521	1.20585	15.5	161.6	54.41	39.75	23.2473	32.8	71	164	0.546667	1.18333	2.73333	1.519	126.31	1.411	117.271	1.209	100.385	91.14	84.66	72.54	0.997499	0.999038	0.996876	0.017454	0.537544	12.609	12.609	0.21015	61.4667	57.926	51.5571	1.02444	0.965434	0.859285	33.6378
	SD	11.2527	4.59652	7.87579	10.6714	6.7477	6.74534	0.0238013	2.28181	0.0389477	3.73388	373.096	6.74116	0.0668073	3.06413	7.51591	6.79452	5.52756	3.98791	1.61933	3.71184	9.03081	0.0269888	0.061864	0.150514	0.0778103	9.19243	0.0687103	7.53342	0.075491	5.96077	4.66862	4.12262	4.52946	0.00221407	0.000710615	0.00276705	0.00657859	0.123765	2.92007	2.92007	0.0486678	9.78201	8.45121	7.18049	0.163034	0.140854	0.119675	5.81409
	Coeff Variation	4.10981	13.7601	13.131	4.87499	13.3571	7.4744	3.55299	4.10102	3.55299	4.10102	12.317	12.0266	5.54027	19.7686	4.65093	12.4876	13.9058	17.1542	4.93697	5.22795	5.50659	4.93697	5.22795	5.50659	5.12247	7.27766	4.86962	6.42393	6.24408	5.93792	5.12247	4.86962	6.24408	0.221962	0.0711299	0.277572	37.691	23.0242	23.1586	23.1586	23.1586	15.9143	14.5897	13.9273	15.9143	14.5897	13.9273	17.2844
[truncated: 68 more columns]
